# Supplementary material for: Copper Dysregulation in Major Depression: A Systematic Review and Meta-Analytic Evidence for a Putative Trait Marker
Source: Int J Mol Sci. 2025 Sep 22;26(18):9247. doi: 10.3390/ijms26189247 (PMC12470547; doi:10.3390/ijms26189247)
Supplement: Supplementary file 1 [file ijms-26-09247-s001.zip]

Archive with 1 entries (1 files):
- ijms-3833424-supplementary.pdf
